# Supplementary material for: Leaf Ontogeny Shapes Divergent Physiological and Metabolic Responses to Contrasting Nitrogen Forms in Chinese Fir (Cunninghamia lanceolata (Lamb.) Hook)
Source: Int J Mol Sci. 2026 Apr 24;27(9):3789. doi: 10.3390/ijms27093789 (PMC13163334; doi:10.3390/ijms27093789)
Supplement: Supplementary file 1 [file ijms-27-03789-s001.zip]

Archive with 1 entries (1 files):
- ijms-4227240-supplementary.pdf
